# Supplementary material for: Filling the Gap: Functional Clustering of ABC Proteins for the Investigation of Hormonal Transport in planta
Source: Front Plant Sci. 2019 Apr 17;10:422. doi: 10.3389/fpls.2019.00422 (PMC6479136; doi:10.3389/fpls.2019.00422)
Supplement: Supplementary file 1 [file Table_1.xlsx]

## Sheet: Sheet1
Supplementary Material and Methods
Figure 2	Figure 4	Figure 5	Supplementary Figure 1	Supplementary Figure 2
XP 002275143.2 P ABCB11 Vv	XP 014623541.1 PDR1 X2 Gm	XP 002297807.2 PDR1 Pt	XP 018810975.1 P ABCB11-l Jr	XP 024453096.1 PDR1 X1 Pt
XP 002314333.2 ABCB4 Pt	XP 006597138.1 PDR1 X1 Gm	XP 024460925.1 PDR1 Pt	XP 023893068.1 ABCB11-l X2 Qs	XP 024460929.1 PDR1 X1 Pt
XP 021606229.1 ABCB11-l Me	XP 003546230.1 PDR1 Gm	XP 024453096.1 PDR1 X1 Pt	XP 023893066.1 ABCB11-l X1 Qs	XP 024460925.1 PDR1 Pt
XP 014624945.1 ABCB4 Gm	XP 003546218.1 PDR1 Gm	XP 024460929.1 PDR1 X1 Pt	XP 006492413.1 ABCB11-l Csi	XP 002297807.2 PDR1 Pt
XP 003603447.2 ABCB11 Mt	XP 003543663.1 PDR1 Gm	XP 021609606.1 PDR1 -l Me	XP 006444609.2 ABCB11 X1 Cc	XP 011034492.1 P PDR1-l Pe
XP 003601392.3 ABCB11 Mt	XP 003597816.3 PDR1 X1 Mt	XP 021627417.1 PDR1 -l Me	XP 017980811.1 P ABCB21 Tc	XP 012073071.1 PDR1 Jc
XP 003607429.1 ABCB11 Mt	XP 024632994.1 PDR1 X3 Mt	XP 021610345.1 PDR1 -l Me	XP 021279931.1 ABCB21-l X1 Hu	XP 021628888.1 PDR1-l Me
XP 003609881.1 ABCB11 Mt	XP 003597818.1 PDR1 X2 Mt	XP 021628888.1 PDR1 -l Me	XP 012475027.1 P ABCB11-l Gr	XP 021610345.1 PDR1-l Me
XP 003609882.2 ABCB11 Mt	XP 003528365.1 PDR1 X1 Gm	XP 021628884.1 PDR1 -l X1 Me	XP 016693930.1 P ABCB11-l Gh	XP 021655960.1 PDR1-l Hb
XP 006594002.2 ABCB11 Gm	XP 013454713.1 PDR1 Mt	XP 021610343.1 PDR1 -l Me	XP 017626674.1 P ABCB11-l Ga	XP 012073069.1 PDR1 Jc
XP 014625441.1 ABCB11 Gm	XP 013454712.1 PDR1 Mt	XP 021628887.1 PDR1 -l Me	XP 016677999.1 P ABCB11-l Gh	XP 012073073.1 PDR1 Jc
XP 006594001.1 ABCB21 Gm	XP 024637158.1 PDR1 X3 Mt	XP 003588699.2 PDR1 Mt	XP 017636209.1 P ABCB4-l Ga	XP 021627417.1 PDR1-l Me
XP 003541331.1 ABCB21 Gm	XP 013454711.1 PDR1 X1 Mt	XP 004245224.1 PDR1 -l Sl	XP 016708493.1 P ABCB4-l Gh	XP 002527332.1 PDR1 Rco
XP 002275169.4 P ABCB11-l Vv	XP 024637157.1 PDR1 X2 Mt	XP 006366077.1 P PDR1 -l X1 St	XP 016735656.1 P ABCB4-l Gh	XP 021609606.1 PDR1-l Me
XP 021606674.1 ABCB21-l Me	XP 021610859.1 PDR1-l Me	XP 004245225.1 PDR1 -l Sl	XP 012437899.1 P ABCB4-l Gr	XP 015579753.1 PDR1 Rco
XP 006349874.2 P ABCB11-l St	XP 021627707.1 PDR1-l Me	XP 006366078.1 P PDR1 -l St	XP 017629349.1 P ABCB4-l Ga	XP 021628885.1 PDR1-l X2 Me
XP 006349962.1 P ABCB11-l St	XP 002298123.2 PDR1 X1 Pt	XP 024633520.1 PDR1 Mt	XP 017980794.1 P ABCB4 Tc	XP 021610343.1 PDR1-l Me
XP 019066857.1 ABCB11-l Sl	XP 021626775.1 PDR1-l Me	XP 003526427.1 PDR1 Gm	XP 021279616.1 ABCB4-l Hu	XP 021655961.1 PDR1-l Hb
XP 015640224.1 ABCB21 Os	XP 021626777.1 PDR1-l Me	XP 014630001.1 PDR1 Gm	XP 022757720.1 ABCB21-l Dz	XP 021628887.1 PDR1-l Me
XP 002439240.1 ABCB4 Sb	XP 003553514.1 PDR1 X2 Gm	XP 010648603.1 P PDR1 X1 Vv	XP 022770726.1 ABCB21-l X1 Dz	XP 021674585.1 PDR1-l Hb
XP 015612048.1 ABCB21 Os	XP 025982896.1 PDR1 X1 Gm	XP 010648606.1 P PDR1 Vv	XP 006386686.2 ABCB11 X1 Pt	XP 012457161.1 P PDR1-l Gr
NP 001346368.1 ABCB21 Zm	XP 014629326.1 PDR1 Gm	XP 021608284.1 PDR1 -l X1 Me	XP 011005954.1 P ABCB4-l Pe	XP 017639259.1 P PDR1-l X2 Ga
XP 002457701.1 ABCB21 Sb	NP 001237697.2 PDR-l	XP 021606416.1 PDR1 -l Me	XP 024441355.1 ABCB21 Pt	XP 022721376.1 PDR1-l X2 Dz
XP 008673955.1 ABCB21 Zm	XP 006576269.1 PDR-l	XP 024445693.1 PDR1 Pt	XP 011016204.1 P ABCB21-l Pe	XP 004506879.1 P PDR1 X1 Ca
XP 015638148.1 ABCB4 Os	XP 024625156.1 PDR1 Mt	XP 024460182.1 PDR1 Pt	XP 024441356.1 ABCB11 Pt	XP 013454712.1 PDR1 Mt
XP 021303309.1 ABCB11 Sb	XP 003625399.2 PDR1 X1 Mt		XP 002515186.1 ABCB11 Rco	XP 019425122.1 P PDR1-l La
XP 021311344.1 ABCB11 Sb	XP 003625401.2 PDR1 Mt		XP 021612222.1 ABCB11-l Me	XP 003528365.1 PDR1 X1 Gm
XP 021308688.1 ABCB9 Sb	XP 024625542.1 PDR1 X4 Mt		XP 021676132.1 ABCB11-l Hb	XP 007135719.1 P Pv
XP 008670105.1 ABCB21 Zm	XP 024625540.1 PDR1 X1 Mt		XP 020538546.1 ABCB11 X1 Jc	XP 014516644.1 ABCG40 Vr
XP 021311281.1 ABCB11 Sb	XP 024625545.1 PDR1 X7 Mt		XP 012082996.1 ABCB11 X2 Jc	XP 017407416.1 P PDR1-l Va
XP 020398107.1 ABCB11 Zm	XP 024625541.1 PDR1 X3 Mt		XP 025012434.1 ABCB4-l Rco	XP 015933410.1 PDR1 Ad
XP 021313046.1 ABCB4 Sb	XP 003625363.2 PDR1 X2 Mt		XP 021664692.1 ABCB11-l X1 Hb	XP 016169934.1 PDR1 Ai
XP 020406095.1 ABCB9 Zm	XP 024460925.1 PDR1 Pt		XP 021664690.1 ABCB11-l Hb	XP 019448108.1 P PDR1-l X2 La
XP 002452253.1 P MDR Sb	XP 002297807.2 PDR1 Pt		XP 021610632.1 ABCB11-l Me	XP 003597816.3 PDR1 X1 Mt
XP 008645788.2 P MDR Zm	XP 024453096.1 PDR1 X1 Pt		XP 021612220.1 ABCB11-l Me	XP 003597818.1 PDR1 X2 Mt
XP 021316184.1 P MDR Sb	XP 024460929.1 PDR1 X1 Pt		XP 021676128.1 ABCB11-l X1 Hb	XP 004486706.1 P PDR1-l Ca
XP 008679898.1 P MDR Zm	XP 024460932.1 PDR1 X2 Pt		XP 002273987.1 P ABCB11 Vv	XP 004486707.1 P PDR1-l Ca
XP 002453447.2 P MDR Sb	XP 021610345.1 PDR1-l Me		XP 017229562.1 P ABCB21-l Dc	XP 003546230.1 PDR1 Gm
XP 015625016.1 P MDR Os	XP 021628888.1 PDR1-l Me		XP 024981326.1 ABCB21-l Cca	XP 003543663.1 PDR1 Gm
XP 015625026.1 P MDR Os	XP 021609606.1 PDR1-l Me		XP 027099867.1 ABCB11-l Car	XP 003546218.1 PDR1 Gm
XP 014627633.1 ABCB15-l Gm	XP 021627417.1 PDR1-l Me		XP 027182519.1 ABCB11-l Ce	XP 020223558.1 PDR1-l Ccaj
XP 003618377.1 ABCB15 Mt	XP 021628887.1 PDR1-l Me		XP 022899172.1 ABCB4-l X1 Oe	XP 007150693.1 P Pv
XP 003618404.2 ABCB15 Mt	XP 021610343.1 PDR1-l Me		XP 022899174.1 ABCB4-l X3 Oe	XP 014501298.1 PDR1 Vr
XP 024641479.1 ABCB15 Mt	XP 021628885.1 PDR1-l X2 Me		XP 006355823.1 P ABCB11-l X2 St	XP 017424314.1 P PDR1-l Va
XP 003618412.2 ABCB15 Mt	XP 021628884.1 PDR1-l X1 Me		XP 015168025.1 P ABCB11-l X1 St	XP 007150694.1 P Pv
XP 003618408.1 ABCB15 Mt	NP 001288053.1 PDR-l Vv		XP 009778876.1 P ABCB21-l Ns	XP 014500773.1 ABCG40 Vr
	XP 010654722.1 P PDR1 Vv		XP 019235162.1 P ABCB11-l Na	XP 014500774.1 ABCG40-l X1 Vr
	XP 010654721.1 P PDR1 Vv		XP 009593037.1 P ABCB11-l Nto	XP 018811186.1 P PDR1-l Jr
	XP 010654715.1 P PDR1-l Vv		XP 004152829.2 P ABCB4-l Csa	XP 018827627.1 P PDR1-l Jr
	XP 010654716.1 P PDR1 Vv		XP 023546098.1 ABCB11-l X2 Cp	XP 023908150.1 PDR1-l X1 Qs
	XP 010654717.1 P PDR1 Vv		XP 023546096.1 ABCB11-l X1 Cp	XP 023910843.1 PDR1-l Qs
	XP 010654718.1 P PDR1 Vv		XP 010522857.1 P ABCB11-l Th	XP 018715618.1 P ABCG40 Eg
	XP 010654719.1 P PDR1 Vv		XP 013614658.1 P ABCB11-l Bo	XP 010023520.1 P PDR1 Eg
	XP 006349934.1 P PDR1-l St		XP 013697204.1 ABCB11 Bn	XP 010023532.2 P ABCG40 Eg
	XP 004253003.1 PDR1-l Sl		XP 009111196.1 P ABCB11 Br	XP 018716731.1 P ABCG40 Eg
	XP 004252846.1 PDR1-l Sl		XP 020868941.1 ABCB11-l Al	XP 010023530.1 P ABCG40 X1 Eg
	XP 006365806.1 P PDR1-l St		XP 010474667.1 P ABCB11-l X1 Cs	XP 018716726.1 P ABCG40 X2 Eg
	XP 004252847.1 PDR1 Sl		XP 019091644.1 P ABCB11 X3 Cs	XP 006465411.1 PDR1-l Csi
	XP 004247842.1 PDR1 Sl		XP 010457237.2 P ABCB11 X1 Cs	XP 024035984.1 PDR1 Cc
	XP 006360348.1 P PDR1-l X1 St		XP 018452062.1 P ABCB11 Rs	XP 015570748.1 PDR1 Rco
	NP 001274820.1 PDR1-l St		XP 013637891.1 P ABCB11 Bo	XP 021650398.1 PDR1-l Hb
	XP 004247841.1 PDR1 Sl		XP 013666364.1 ABCB11-l Bn	XP 021610859.1 PDR1-l Me
	XP 006360347.1 P PDR1 St		XP 009119625.1 P ABCB11-l Br	XP 021627707.1 PDR1-l Me
	XP 004239864.1 PDR1-l Sl			XP 019166107.1 P PDR1-l In
	XP 004239865.1 PDR1-l Sl			XP 016573617.1 P PDR1-l Can
	XP 025887045.1 PDR1-l Sl			XP 004239864.1 PDR1-l Sl
	XP 019069398.1 PDR1-l Sl			XP 015076369.1 P PDR1-l Sp
				XP 016566101.1 P PDR1 Can
				XP 006360347.1 P PDR1 St
				XP 004247841.1 PDR1 Sl
				XP 015088126.1 P PDR1 Sp
				XP 010254256.1 P PDR1-l Nn
				XP 010249929.1 P PDR1-l Nn
				XP 010249930.1 P PDR1-l Nn
				XP 022131319.1 PDR1-l Mc
				XP 022929578.1 PDR1-l Cmo
				XP 022986442.1 PDR1-l Cma
				XP 022943928.1 PDR1-l Cmo
				XP 023521772.1 PDR1-l Cp
				XP 022148619.1 PDR1-l Mc
				XP 008459146.1 P PDR1-l Cm
				NP 001292644.1 PDR1 Csa
				XP 001292644.1 PDR1 Csa
				XP 010648606.1 P PDR1 Vv
				XP 010648603.1 P PDR1 X1 Vv
				XP 010648604.1 P PDR1 X2 Vv
				XP 012474406.1 P PDR1-l Gr
				XP 016702966.1 P PDR1-l Gh
				XP 007013791.2 P PDR1 Tc
				XP 021277311.1 PDR1-l X1 Hu
				XP 021277312.1 PDR1-l X2 Hu
				XP 022755318.1 PDR1-l X1 Dz
				XP 012465762.1 P PDR1-l Gr
				XP 016742277.1 P PDR1-l Gh
				XP 017617058.1 P PDR1-l Ga
				XP 024445693.1 PDR1 Pt
				XP 011019747.1 P PDR1-l Pe
				XP 024460182.1 PDR1 Pt
				XP 012076649.2 PDR1 Jc
				XP 025012266.1 PDR1 X1 Rco
				XP 025012267.1 PDR1 X2 Rco
				XP 012076643.1 PDR1 Jc
				XP 021606416.1 PDR1-l Me
				XP 021665656.1 PDR1-l X1 Hb
				XP 021665657.1 PDR1-l X2 Hb
				XP 018834768.1 P PDR1-l Jr
				XP 023870369.1 PDR1-l X1 Qs
				XP 023870370.1 PDR1-l X2 Qs
				XP 011459223.1 P PDR1-l Fv
				XP 024163520.1 PDR1-l Rc
				XP 021800496.1 PDR1-l Pa
				XP 008392127.1 P PDR1-l X1 Md
				XP 008392128.1 P PDR1-l X2 Md
				XP 008394025.1 P PDR1-l Md
				XP 009334795.1 P PDR1-l Pb
				XP 024953227.1 PDR1-l X2 Csi
				XP 006450535.2 PDR1 Cc
				XP 006476214.2 PDR1-l X1 Csi
				XP 017227475.1 P PDR1-l Dc
				XP 024964757.1 PDR1-l X1 Cca
				XP 024964758.1 PDR1-l X2 Cca
				XP 022000956.1 PDR1-l Ha
				XP 023729882.1 PDR1-l Ls
				XP 024986321.1 PDR1-l X1 Cca
				XP 024986322.1 PDR1-l X2 Cca
